# Supplementary material for: LC-MS- and 1H NMR-Based Metabolomics to Highlight the Impact of Extraction Solvents on Chemical Profile and Antioxidant Activity of Daikon Sprouts (Raphanus sativus L.)
Source: Antioxidants (Basel). 2023 Aug 1;12(8):1542. doi: 10.3390/antiox12081542 (PMC10451950; doi:10.3390/antiox12081542)
Supplement: Supplementary file 1 [file antioxidants-12-01542-s001.zip]

Archive with 1 entries (1 files):
- antioxidants-2515589-supplementary.pdf
